# Supplementary material for: A Sex/Gender Perspective on Interventions to Reduce Sedentary Behaviour in Girls and Boys: Results of the genEffects Systematic Review
Source: Int J Environ Res Public Health. 2020 Jul 20;17(14):5231. doi: 10.3390/ijerph17145231 (PMC7400439; doi:10.3390/ijerph17145231)
Supplement: Supplementary file 1 [file ijerph-17-05231-s001.zip]

Archive with 6 entries (6 files):
- Table S1_PRISMA Checklist.pdf
- Table S2_MEDLINE search strategy.pdf
- Table S3_disaggregated SB studies.pdf
- Table S4_interaction SB studies.pdf
- Table S5_sex_gender tested SB studies.pdf
- Table S6_single sex_gender SB studies.pdf
